# Supplementary material for: Morphological Differentiation, Yield, and Cutting Time of Lolium multiflorum L. under Acid Soil Conditions in Highlands
Source: Plants (Basel). 2024 Aug 21;13(16):2331. doi: 10.3390/plants13162331 (PMC11359289; doi:10.3390/plants13162331)
Supplement: Supplementary file 1 [file plants-13-02331-s001.zip]

Archive with 1 entries (1 files):
- plants-3136850-supplementary.pdf
